# Supplementary material for: Tremor as an intrinsic feature of juvenile myoclonic epilepsy
Source: Epilepsia. 2025 Jan 16;66(3):e47–53. doi: 10.1111/epi.18268 (PMC11908659; doi:10.1111/epi.18268)
Supplement: Supplementary file 2 — Data S2. [file EPI-66-e47-s002.xlsx]

## Sheet: Foglio1
ID	Age Interval at time of evaluation (years)	Gender (M=male; F= female)	right N20-P25 (µV)	left N20-P25 (µV)
1	20-30	M	5.9	5.5
2	20-30	M	6.3	4.7
3	20-30	M	4	5.6
4	20-30	M	4.6	7.1
5	20-30	M	2.8	2.8
6	20-30	M	4.6	3.7
7	20-30	M	2.4	3.5
8	20-30	M	1.7	3
9	20-30	M	7.2	5.6
10	20-30	M	8.4	9.1
11	20-30	M	4	3.4
12	20-30	M	3.2	2.3
13	20-30	M	9.1	7.6
14	20-30	M	3.1	2.5
15	20-30	M	3.2	3
16	20-30	M	4	2
17	20-30	M	4.4	2
18	20-30	M	1.5	1	MEAN N20-P25	SD N20-P25 (µV)
19	20-30	M	8.5	7.1	4.2407	2.08527
20	20-30	M	3.7	2.2
21	20-30	M	1.2	1.7
22	20-30	M	2.3	3.2
23	20-30	M	3.9	1.9
24	20-30	M	7	6.5
25	20-30	M	1.7	4.2
26	20-30	F	6.3	5.9
27	20-30	F	2.7	2.1
28	20-30	F	4.4	2.3
29	20-30	F	5.5	4.6
30	20-30	F	4	2.7
31	20-30	F	1	2
32	20-30	F	9.2	6.1
33	20-30	F	4.3	3.5
34	20-30	F	5.2	1.2
35	20-30	F	4.8	2.7
36	20-30	F	2.5	2.7
37	20-30	F	8.8	8.7
38	20-30	F	7.2	4.1
39	20-30	F	4.5	3.9
40	20-30	F	6.3	5.9
41	20-30	F	3.9	3.1
42	20-30	F	1.9	1.3
43	20-30	F	3.3	1
44	20-30	F	3.7	4.2
45	20-30	F	1.2	1.4
46	20-30	F	1.2	3.2
47	20-30	F	3	5.5
48	20-30	F	5.8	2.9
49	20-30	F	3.4	7
50	20-30	F	3.3	3.9
51	30-40	M	3.2	5.6
52	30-40	M	4.7	3
53	30-40	M	3.4	4.3
54	30-40	M	2.2	2.3
55	30-40	M	1	2.7
56	30-40	M	2.1	2.9
57	30-40	M	5.3	3.3
58	30-40	M	1.5	1.7
59	30-40	M	4	6.5
60	30-40	M	5.3	4.1
61	30-40	M	1.8	1.7
62	30-40	M	6.3	4.7
63	30-40	M	4	5.4
64	30-40	M	3.7	3.4
65	30-40	M	2	1.6
66	30-40	M	4	3.3
67	30-40	M	2.2	2.3
68	30-40	M	3.5	1.5
69	30-40	M	4.9	8.5
70	30-40	M	2.7	2.4
71	30-40	M	9.5	8.4
72	30-40	M	2.8	4.5
73	30-40	M	6.9	2.1
74	30-40	M	4.7	3.2
75	30-40	M	3.7	1.8
76	30-40	F	3.4	1.28
77	30-40	F	5.8	2.4
78	30-40	F	4.6	5.3
79	30-40	F	0.12	3.5
80	30-40	F	2.7	6.4
81	30-40	F	1.3	2.2
82	30-40	F	4.4	6.7
83	30-40	F	2.8	1.4
84	30-40	F	2.3	1.2
85	30-40	F	4.9	2.5
86	30-40	F	6.2	1.5
87	30-40	F	6.6	3.1
88	30-40	F	3.7	4.8
89	30-40	F	7.3	6.6
90	30-40	F	5.2	5.2
91	30-40	F	3.1	1.9
92	30-40	F	7.4	6.9
93	30-40	F	7.5	5.1
94	30-40	F	9	5.4
95	30-40	F	1.3	2.2
96	30-40	F	4.1	2.8
97	30-40	F	3.2	2.2
98	30-40	F	1.5	1.8
99	30-40	F	2.5	2.1
100	30-40	F	4.9	4.6
101	40-50	M	5	4.8
102	40-50	M	8.5	9.5
103	40-50	M	7.2	4.8
104	40-50	M	2.8	2.4
105	40-50	M	5	4
106	40-50	M	5.5	6.5
107	40-50	M	2.9	4
108	40-50	M	1.4	1.5
109	40-50	M	4.5	4.8
110	40-50	M	3.8	3.4
111	40-50	M	3	3.5
112	40-50	M	4	3.7
113	40-50	M	7	3.9
114	40-50	M	2.8	3.4
115	40-50	M	3.9	2.8
116	40-50	M	4	3.1
117	40-50	M	3.6	2.5
118	40-50	M	2	1
119	40-50	M	1.4	1.5
120	40-50	M	3.4	2.6
121	40-50	M	3.1	3.3
122	40-50	M	1	3.6
123	40-50	M	3.9	2.8
124	40-50	M	5	6.9
125	40-50	M	5.1	2.9
126	40-50	F	3.8	2.5
127	40-50	F	2.4	6.9
128	40-50	F	5.2	3
129	40-50	F	7.1	4.8
130	40-50	F	2.6	5.1
131	40-50	F	2	3.9
132	40-50	F	2.4	2.4
133	40-50	F	6.5	7.9
134	40-50	F	5.1	4.9
135	40-50	F	3.9	4.7
136	40-50	F	7.1	6.1
137	40-50	F	2.5	0.2
138	40-50	F	2.8	6.3
139	40-50	F	8.4	8.1
140	40-50	F	7.3	6.8
141	40-50	F	6.5	5.3
142	40-50	F	4.1	3.9
143	40-50	F	4.6	3.1
144	40-50	F	5	3.8
145	40-50	F	9.1	7.4
146	40-50	F	3.2	3.3
147	40-50	F	2	5.5
148	40-50	F	5.8	5.4
149	40-50	F	5.9	3.1
150	40-50	F	8.5	4.7
151	50-60	M	3.2	4.9
152	50-60	M	6.5	7.8
153	50-60	M	2.6	2.8
154	50-60	M	3.6	2.1
155	50-60	M	4.4	3.1
156	50-60	M	6.2	6.4
157	50-60	M	1	4.8
158	50-60	M	2.5	1.4
159	50-60	M	6.3	6.2
160	50-60	M	4.3	2.5
161	50-60	M	2.9	1.5
162	50-60	M	7.5	6.7
163	50-60	M	6	5.3
164	50-60	M	3.4	7.5
165	50-60	M	2.7	5.4
166	50-60	M	1.9	1.3
167	50-60	M	2.8	2.7
168	50-60	M	3.1	2.6
169	50-60	M	5.8	8.5
170	50-60	M	1.8	4.6
171	50-60	M	9.4	7.8
172	50-60	M	5.5	3.3
173	50-60	M	3.5	3.8
174	50-60	M	4.4	4.2
175	50-60	M	4.7	5.3
176	50-60	F	5.3	3.6
177	50-60	F	1.08	2.2
178	50-60	F	5.7	3.3
179	50-60	F	2.7	3.2
180	50-60	F	9.1	4.6
181	50-60	F	7.6	7.2
182	50-60	F	5.4	4.6
183	50-60	F	5.3	8.2
184	50-60	F	4	4.1
185	50-60	F	8.6	3
186	50-60	F	6.1	8.1
187	50-60	F	9.3	8.1
188	50-60	F	1.8	2.2
189	50-60	F	9.1	2.2
190	50-60	F	5.9	5.9
191	50-60	F	7.1	4.9
192	50-60	F	3.5	3.9
193	50-60	F	3.4	2.9
194	50-60	F	2.6	6.3
195	50-60	F	6.3	5.7
196	50-60	F	6.3	5.3
197	50-60	F	6.4	7.1
198	50-60	F	1.2	2.2
199	50-60	F	4	3.8
200	50-60	F	4.9	5.9
